# Supplementary material for: The Synthesis and Antibacterial Properties of Pillar[5]arene with Streptocide Fragments
Source: Pharmaceutics. 2023 Nov 23;15(12):2660. doi: 10.3390/pharmaceutics15122660 (PMC10747162; doi:10.3390/pharmaceutics15122660)
Supplement: Supplementary file 1 [file pharmaceutics-15-02660-s001.zip]

Archive with 1 entries (1 files):
- pharmaceutics-2686808-supplementary.pdf
